# Supplementary material for: Retrospective Observational Study of CSF-Derived HIV-1 Tat and Vpr Amino Acid Sequences in a South African Pediatric Cohort with HIV Subtype C
Source: Int J Mol Sci. 2025 May 22;26(11):5008. doi: 10.3390/ijms26115008 (PMC12155176; doi:10.3390/ijms26115008)
Supplement: Supplementary file 1 [file ijms-26-05008-s001.zip]

Archive with 1 entries (1 files):
- ijms-3642972-supplementary.pdf
